# Supplementary material for: FXR inhibition may protect from SARS-CoV-2 infection by reducing ACE2
Source: Nature. 2022 Dec 5;615(7950):134–42. doi: 10.1038/s41586-022-05594-0 (PMC9977684; doi:10.1038/s41586-022-05594-0)
Supplement: Supplementary file 3 — UK-PBC cohort characteristics relative to Extended Data Fig. 10. [file 41586_2022_5594_MOESM3_ESM.xls]

## Sheet: Supplementary Table S6
PID,ACE2,DRUG,Sex,Age,BMI,ALP,ChildPughScore,ChildPughClass
P001,6.77758,Cohort B,Male,50,27,CHOLESTATIC,5,A
P002,4.68224,Cohort B,Female,67,27,CHOLESTATIC,5,A
P003,6.337,Cohort B,Female,55,19.02,CHOLESTATIC,6,A
P004,6.3775,Cohort B,Female,77,19.26,CHOLESTATIC,5,A
P005,5.97286,Cohort B,Female,74,20.44,CHOLESTATIC,5,A
P006,5.37404,Cohort B,Female,38,20.57,CHOLESTATIC,5,A
P007,4.8722,Cohort B,Female,65,20.92,CHOLESTATIC,5,A
P008,5.28445,Cohort B,Female,66,20.92,CHOLESTATIC,5,A
P009,4.35926,Cohort B,Female,34,21.28,CHOLESTATIC,5,A
P010,3.64582,Cohort B,Female,44,21.63,CHOLESTATIC,5,A
P011,4.25091,Cohort B,Female,29,21.78,CHOLESTATIC,5,A
P012,4.19129,Cohort B,Female,30,21.78,CHOLESTATIC,5,A
P013,5.14725,Cohort B,Female,57,21.78,CHOLESTATIC,5,A
P014,5.0752,Cohort B,Female,58,21.78,CHOLESTATIC,5,A
P015,4.28889,Cohort B,Female,75,22.11,NORMAL,5,A
P016,4.6619,Cohort B,Male,72,22.15,CHOLESTATIC,5,A
P017,3.12826,Cohort B,Male,81,22.35,NORMAL,5,A
P018,4.29571,Cohort B,Female,66,22.45,CHOLESTATIC,5,A
P019,3.22136,Cohort B,Female,59,23.59,NORMAL,5,A
P020,6.70537,Cohort B,Male,70,23.88,CHOLESTATIC,6,A
P021,5.85052,Cohort B,Male,58,24.01,CHOLESTATIC,5,A
P022,4.91605,Cohort B,Female,67,24.01,NORMAL,8,B
P023,4.62385,Cohort B,Male,79,24.44,CHOLESTATIC,5,A
P024,6.77128,Cohort B,Female,61,25.19,CHOLESTATIC,5,A
P025,3.24699,Cohort B,Female,56,25.25,NORMAL,5,A
P026,5.03493,Cohort B,Female,59,25.38,NORMAL,6,A
P027,7.13233,Cohort B,Male,65,25.51,CHOLESTATIC,7,B
P028,3.74976,Cohort B,Female,43,25.69,CHOLESTATIC,5,A
P029,2.64276,Cohort B,Female,32,25.73,NORMAL,5,A
P030,2.94057,Cohort B,Female,57,25.78,NORMAL,5,A
P031,6.72926,Cohort B,Female,66,25.91,CHOLESTATIC,5,A
P032,5.92904,Cohort B,Female,76,25.97,CHOLESTATIC,5,A
P033,4.35817,Cohort B,Male,73,26.04,CHOLESTATIC,5,A
P034,4.13606,Cohort B,Female,71,26.56,NORMAL,5,A
P035,5.40572,Cohort B,Male,59,26.73,CHOLESTATIC,5,A
P036,4.35957,Cohort B,Female,67,27.21,NORMAL,5,A
P037,6.27117,Cohort B,Female,52,27.6,CHOLESTATIC,5,A
P038,4.23537,Cohort B,Female,36,28.03,NORMAL,5,A
P039,2.69526,Cohort B,Female,53,28.06,NORMAL,5,A
P040,3.66776,Cohort B,Female,42,28.31,CHOLESTATIC,6,A
P041,7.00127,Cohort B,Female,73,28.45,CHOLESTATIC,5,A
P042,4.39852,Cohort B,Female,59,28.57,NORMAL,5,A
P043,4.19371,Cohort B,Female,46,28.91,NORMAL,5,A
P044,6.86771,Cohort B,Male,53,28.91,CHOLESTATIC,5,A
P045,5.72471,Cohort B,Female,66,29.68,CHOLESTATIC,5,A
P046,3.94785,Cohort B,Female,66,30.29,NORMAL,5,A
P047,3.63058,Cohort B,Female,60,30.66,NORMAL,6,A
P048,3.33207,Cohort B,Female,63,31.16,NORMAL,5,A
P049,5.64029,Cohort B,Female,73,32.07,CHOLESTATIC,5,A
P050,6.44253,Cohort B,Female,63,32.22,CHOLESTATIC,5,A
P051,2.9679,Cohort B,Female,63,32.38,NORMAL,5,A
P052,4.3004,Cohort B,Female,49,32.53,CHOLESTATIC,5,A
P053,4.98764,Cohort B,Female,81,32.59,CHOLESTATIC,5,A
P054,6.37279,Cohort B,Male,74,32.6,NORMAL,5,A
P055,3.60967,Cohort B,Female,72,32.76,NORMAL,6,A
P056,5.64992,Cohort B,Female,79,35.34,CHOLESTATIC,5,A
P057,3.68246,Cohort B,Female,64,37.02,CHOLESTATIC,5,A
P058,4.50886,Cohort B,Female,44,37.04,CHOLESTATIC,5,A
P059,4.93111,Cohort B,Female,57,38.04,CHOLESTATIC,5,A
P060,4.7001,Cohort B,Female,63,39.02,CHOLESTATIC,5,A
P061,4.2721,Cohort B,Female,64,39.02,CHOLESTATIC,5,A
P062,4.42602,Cohort B,Female,65,43.28,NORMAL,5,A
P063,5.40982,Cohort A,Female,49,27,CHOLESTATIC,6,A
P064,3.79005,Cohort A,Female,55,27,NORMAL,5,A
P065,5.34562,Cohort A,Female,64,27,CHOLESTATIC,5,A
P066,4.04031,Cohort A,Female,66,27,NORMAL,5,A
P067,3.17771,Cohort A,Female,69,27,NORMAL,6,A
P068,3.85498,Cohort A,Female,72,27,NORMAL,5,A
P069,2.98808,Cohort A,Female,73,27,NORMAL,5,A
P070,4.06102,Cohort A,Female,77,27,NORMAL,5,A
P071,4.24964,Cohort A,Female,53,15.25,NORMAL,7,B
P072,3.20643,Cohort A,Female,67,16.78,NORMAL,5,A
P073,4.69891,Cohort A,Male,62,16.84,CHOLESTATIC,5,A
P074,4.70531,Cohort A,Female,71,17.21,NORMAL,5,A
P075,3.89723,Cohort A,Female,63,17.3,NORMAL,5,A
P076,5.59814,Cohort A,Female,69,17.58,CHOLESTATIC,5,A
P077,4.09795,Cohort A,Female,53,18.22,NORMAL,5,A
P078,3.82055,Cohort A,Female,89,19.07,NORMAL,5,A
P079,3.79569,Cohort A,Female,65,19.11,NORMAL,5,A
P080,6.17199,Cohort A,Female,80,19.14,CHOLESTATIC,6,A
P081,3.49573,Cohort A,Female,50,19.17,NORMAL,5,A
P082,2.85625,Cohort A,Female,69,19.26,NORMAL,5,A
P083,4.66183,Cohort A,Female,51,19.42,NORMAL,5,A
P084,2.93766,Cohort A,Female,35,19.52,NORMAL,5,A
P085,4.71846,Cohort A,Female,66,19.6,CHOLESTATIC,5,A
P086,3.1333,Cohort A,Female,70,19.62,CHOLESTATIC,5,A
P087,3.05734,Cohort A,Female,71,19.62,NORMAL,5,A
P088,4.87563,Cohort A,Female,76,19.78,CHOLESTATIC,5,A
P089,7.16336,Cohort A,Female,69,19.84,CHOLESTATIC,6,A
P090,4.13786,Cohort A,Female,53,19.89,CHOLESTATIC,5,A
P091,3.48565,Cohort A,Female,64,19.96,NORMAL,5,A
P092,3.00346,Cohort A,Female,50,20.18,NORMAL,5,A
P093,3.64701,Cohort A,Female,81,20.26,CHOLESTATIC,5,A
P094,4.89211,Cohort A,Female,73,20.51,CHOLESTATIC,5,A
P095,3.05813,Cohort A,Female,54,20.87,NORMAL,5,A
P096,4.48576,Cohort A,Female,62,20.9,CHOLESTATIC,5,A
P097,3.7258,Cohort A,Female,72,20.94,NORMAL,5,A
P098,4.62089,Cohort A,Female,47,21,NORMAL,6,A
P099,3.28582,Cohort A,Female,71,21.08,NORMAL,5,A
P100,4.24082,Cohort A,Female,65,21.17,NORMAL,6,A
P101,4.32689,Cohort A,Female,81,21.34,NORMAL,5,A
P102,3.77235,Cohort A,Female,79,21.37,NORMAL,5,A
P103,4.58786,Cohort A,Female,67,21.4,CHOLESTATIC,7,B
P104,3.57485,Cohort A,Male,79,21.49,NORMAL,5,A
P105,4.19553,Cohort A,Male,70,21.6,NORMAL,5,A
P106,4.4625,Cohort A,Female,77,21.6,NORMAL,5,A
P107,3.7969,Cohort A,Female,56,21.7,NORMAL,5,A
P108,4.27,Cohort A,Female,73,21.76,NORMAL,5,A
P109,3.42539,Cohort A,Female,59,21.8,NORMAL,5,A
P110,4.86233,Cohort A,Female,69,21.82,CHOLESTATIC,6,A
P111,3.81698,Cohort A,Female,64,22.07,NORMAL,5,A
P112,3.45263,Cohort A,Female,63,22.09,NORMAL,5,A
P113,5.02767,Cohort A,Female,72,22.15,CHOLESTATIC,5,A
P114,5.1072,Cohort A,Female,72,22.18,CHOLESTATIC,5,A
P115,3.1914,Cohort A,Female,56,22.2,CHOLESTATIC,5,A
P116,6.66404,Cohort A,Female,71,22.24,CHOLESTATIC,5,A
P117,4.96409,Cohort A,Female,48,22.31,NORMAL,5,A
P118,3.74327,Cohort A,Male,68,22.4,NORMAL,7,B
P119,4.28616,Cohort A,Female,73,22.57,CHOLESTATIC,5,A
P120,4.18209,Cohort A,Female,57,22.58,NORMAL,5,A
P121,4.12936,Cohort A,Female,69,22.59,NORMAL,5,A
P122,4.14564,Cohort A,Female,59,22.68,NORMAL,5,A
P123,2.95055,Cohort A,Female,57,22.72,NORMAL,6,A
P124,4.21593,Cohort A,Female,58,22.76,CHOLESTATIC,5,A
P125,4.75474,Cohort A,Male,66,22.76,NORMAL,5,A
P126,3.23865,Cohort A,Male,73,22.84,NORMAL,5,A
P127,3.29856,Cohort A,Female,74,22.85,NORMAL,5,A
P128,4.73265,Cohort A,Female,50,22.92,NORMAL,5,A
P129,4.44945,Cohort A,Female,74,23.09,NORMAL,6,A
P130,5.91904,Cohort A,Female,68,23.25,CHOLESTATIC,5,A
P131,3.54478,Cohort A,Female,59,23.3,NORMAL,5,A
P132,5.48679,Cohort A,Female,67,23.3,CHOLESTATIC,5,A
P133,3.61845,Cohort A,Female,70,23.4,NORMAL,5,A
P134,6.07307,Cohort A,Female,75,23.44,CHOLESTATIC,6,A
P135,3.50944,Cohort A,Female,73,23.47,NORMAL,5,A
P136,3.727,Cohort A,Female,67,23.5,NORMAL,5,A
P137,3.064,Cohort A,Female,63,23.53,NORMAL,5,A
P138,4.82507,Cohort A,Female,78,23.53,CHOLESTATIC,5,A
P139,3.84657,Cohort A,Female,52,23.56,CHOLESTATIC,6,A
P140,5.064,Cohort A,Male,69,23.57,NORMAL,5,A
P141,6.45637,Cohort A,Female,51,23.73,CHOLESTATIC,5,A
P142,3.87043,Cohort A,Female,70,23.9,CHOLESTATIC,5,A
P143,5.07716,Cohort A,Female,63,24.02,CHOLESTATIC,6,A
P144,3.96151,Cohort A,Female,43,24.05,CHOLESTATIC,5,A
P145,6.05543,Cohort A,Female,77,24.09,NORMAL,5,A
P146,4.04237,Cohort A,Female,79,24.19,NORMAL,6,A
P147,4.27679,Cohort A,Female,75,24.34,NORMAL,5,A
P148,5.63204,Cohort A,Male,85,24.34,CHOLESTATIC,5,A
P149,3.57029,Cohort A,Female,68,24.46,NORMAL,5,A
P150,4.80556,Cohort A,Female,79,24.46,CHOLESTATIC,5,A
P151,3.40693,Cohort A,Female,67,24.48,NORMAL,5,A
P152,3.4714,Cohort A,Female,52,24.57,NORMAL,5,A
P153,3.82573,Cohort A,Female,67,24.61,NORMAL,5,A
P154,3.67375,Cohort A,Female,67,24.62,NORMAL,5,A
P155,6.12917,Cohort A,Male,73,24.67,CHOLESTATIC,7,B
P156,3.28689,Cohort A,Female,70,24.71,CHOLESTATIC,6,A
P157,2.88009,Cohort A,Female,64,24.83,NORMAL,5,A
P158,3.05917,Cohort A,Female,74,24.83,NORMAL,5,A
P159,3.87815,Cohort A,Female,72,24.84,NORMAL,5,A
P160,3.55267,Cohort A,Female,59,24.9,NORMAL,5,A
P161,5.20483,Cohort A,Female,62,24.92,CHOLESTATIC,5,A
P162,3.57735,Cohort A,Female,72,24.92,CHOLESTATIC,5,A
P163,4.04207,Cohort A,Female,65,24.94,NORMAL,5,A
P164,4.68943,Cohort A,Male,58,24.98,NORMAL,5,A
P165,4.53103,Cohort A,Female,72,25.03,CHOLESTATIC,5,A
P166,3.77331,Cohort A,Male,77,25.03,CHOLESTATIC,5,A
P167,4.15076,Cohort A,Female,41,25.11,NORMAL,5,A
P168,6.10529,Cohort A,Male,60,25.26,CHOLESTATIC,5,A
P169,5.4163,Cohort A,Female,50,25.31,CHOLESTATIC,5,A
P170,3.27238,Cohort A,Female,66,25.34,NORMAL,5,A
P171,4.05954,Cohort A,Female,79,25.36,NORMAL,5,A
P172,6.06362,Cohort A,Female,58,25.41,NORMAL,5,A
P173,3.63149,Cohort A,Female,68,25.47,NORMAL,5,A
P174,4.45461,Cohort A,Female,69,25.47,NORMAL,5,A
P175,3.06791,Cohort A,Female,72,25.47,CHOLESTATIC,5,A
P176,3.76264,Cohort A,Female,55,25.55,NORMAL,5,A
P177,4.45,Cohort A,Female,63,25.55,CHOLESTATIC,5,A
P178,2.99847,Cohort A,Female,45,25.59,CHOLESTATIC,5,A
P179,4.33756,Cohort A,Female,58,25.59,CHOLESTATIC,5,A
P180,4.86421,Cohort A,Female,64,25.59,NORMAL,5,A
P181,3.3745,Cohort A,Female,62,25.71,NORMAL,5,A
P182,4.21907,Cohort A,Female,70,25.72,CHOLESTATIC,5,A
P183,3.35578,Cohort A,Male,82,25.76,NORMAL,5,A
P184,4.88335,Cohort A,Female,54,25.83,NORMAL,5,A
P185,4.51042,Cohort A,Female,66,25.83,CHOLESTATIC,5,A
P186,3.94474,Cohort A,Female,68,25.83,NORMAL,5,A
P187,3.80403,Cohort A,Female,67,25.88,NORMAL,5,A
P188,4.11094,Cohort A,Male,73,25.89,NORMAL,6,A
P189,6.56548,Cohort A,Female,75,25.89,CHOLESTATIC,5,A
P190,6.43289,Cohort A,Male,64,25.9,NORMAL,6,A
P191,5.75486,Cohort A,Female,49,25.92,CHOLESTATIC,5,A
P192,3.73728,Cohort A,Female,66,25.96,NORMAL,5,A
P193,3.53144,Cohort A,Female,71,25.98,CHOLESTATIC,5,A
P194,4.08535,Cohort A,Female,73,26,NORMAL,5,A
P195,3.10846,Cohort A,Female,70,26.06,CHOLESTATIC,5,A
P196,4.40295,Cohort A,Female,73,26.08,NORMAL,5,A
P197,6.16741,Cohort A,Female,60,26.1,NORMAL,5,A
P198,4.42742,Cohort A,Male,61,26.19,CHOLESTATIC,5,A
P199,4.864,Cohort A,Female,52,26.2,CHOLESTATIC,5,A
P200,3.45976,Cohort A,Female,53,26.2,NORMAL,5,A
P201,4.30529,Cohort A,Male,72,26.28,NORMAL,5,A
P202,3.2026,Cohort A,Female,71,26.29,NORMAL,5,A
P203,4.88877,Cohort A,Female,60,26.3,CHOLESTATIC,5,A
P204,4.04516,Cohort A,Female,66,26.48,CHOLESTATIC,5,A
P205,4.26306,Cohort A,Female,65,26.55,NORMAL,6,A
P206,3.21197,Cohort A,Female,64,26.56,CHOLESTATIC,5,A
P207,3.89571,Cohort A,Male,64,26.6,NORMAL,5,A
P208,4.3025,Cohort A,Female,54,26.62,NORMAL,5,A
P209,6.2822,Cohort A,Female,80,26.74,CHOLESTATIC,6,A
P210,4.06942,Cohort A,Male,51,26.87,NORMAL,8,B
P211,4.26721,Cohort A,Female,75,26.9,NORMAL,5,A
P212,3.9752,Cohort A,Female,48,27.11,CHOLESTATIC,5,A
P213,6.11632,Cohort A,Female,71,27.18,CHOLESTATIC,5,A
P214,4.43119,Cohort A,Female,74,27.2,NORMAL,6,A
P215,3.3659,Cohort A,Female,69,27.28,NORMAL,5,A
P216,3.98221,Cohort A,Female,64,27.34,CHOLESTATIC,5,A
P217,4.08086,Cohort A,Female,77,27.34,NORMAL,5,A
P218,6.39799,Cohort A,Female,64,27.36,CHOLESTATIC,5,A
P219,3.9627,Cohort A,Female,70,27.36,NORMAL,5,A
P220,3.56705,Cohort A,Female,56,27.4,NORMAL,5,A
P221,5.13212,Cohort A,Female,68,27.4,NORMAL,5,A
P222,4.18665,Cohort A,Female,74,27.41,NORMAL,5,A
P223,4.83774,Cohort A,Female,77,27.57,NORMAL,5,A
P224,3.31551,Cohort A,Female,60,27.58,CHOLESTATIC,5,A
P225,3.07943,Cohort A,Female,68,27.6,CHOLESTATIC,5,A
P226,4.88212,Cohort A,Female,67,27.76,NORMAL,6,A
P227,3.43836,Cohort A,Female,50,27.78,CHOLESTATIC,5,A
P228,4.74952,Cohort A,Female,68,27.79,NORMAL,5,A
P229,3.8331,Cohort A,Female,67,27.89,NORMAL,5,A
P230,4.62108,Cohort A,Male,63,27.93,CHOLESTATIC,5,A
P231,4.36017,Cohort A,Female,83,27.94,NORMAL,5,A
P232,2.90983,Cohort A,Female,63,28.01,CHOLESTATIC,5,A
P233,6.40583,Cohort A,Female,66,28.08,NORMAL,5,A
P234,6.59246,Cohort A,Female,45,28.18,CHOLESTATIC,5,A
P235,4.54549,Cohort A,Male,55,28.22,CHOLESTATIC,5,A
P236,3.62088,Cohort A,Female,76,28.35,NORMAL,5,A
P237,4.32852,Cohort A,Female,70,28.47,NORMAL,6,A
P238,5.8441,Cohort A,Female,54,28.51,CHOLESTATIC,5,A
P239,4.66157,Cohort A,Male,65,28.51,NORMAL,5,A
P240,4.91206,Cohort A,Female,71,28.52,CHOLESTATIC,5,A
P241,4.04704,Cohort A,Female,78,28.56,NORMAL,6,A
P242,6.06943,Cohort A,Female,75,28.79,NORMAL,5,A
P243,6.45748,Cohort A,Male,73,28.82,NORMAL,5,A
P244,2.49724,Cohort A,Female,29,28.88,NORMAL,5,A
P245,2.87023,Cohort A,Female,55,28.94,NORMAL,5,A
P246,3.91291,Cohort A,Male,62,28.97,NORMAL,6,A
P247,3.83914,Cohort A,Male,33,29.02,NORMAL,5,A
P248,3.3765,Cohort A,Female,46,29.04,CHOLESTATIC,5,A
P249,6.31996,Cohort A,Female,72,29.15,NORMAL,6,A
P250,3.1293,Cohort A,Female,41,29.18,CHOLESTATIC,5,A
P251,4.72438,Cohort A,Female,67,29.24,NORMAL,5,A
P252,4.39765,Cohort A,Female,60,29.31,NORMAL,5,A
P253,4.4831,Cohort A,Female,49,29.35,CHOLESTATIC,5,A
P254,4.86934,Cohort A,Female,76,29.38,NORMAL,5,A
P255,4.639,Cohort A,Female,75,29.4,NORMAL,5,A
P256,2.68841,Cohort A,Female,35,29.41,NORMAL,5,A
P257,3.98845,Cohort A,Female,76,29.42,CHOLESTATIC,5,A
P258,3.27862,Cohort A,Female,65,29.43,NORMAL,5,A
P259,4.70468,Cohort A,Female,77,29.67,NORMAL,5,A
P260,5.21432,Cohort A,Female,73,29.69,NORMAL,6,A
P261,4.60228,Cohort A,Female,71,29.84,NORMAL,5,A
P262,5.08613,Cohort A,Female,65,30.08,NORMAL,5,A
P263,3.9156,Cohort A,Male,64,30.11,NORMAL,7,B
P264,4.27134,Cohort A,Female,58,30.18,NORMAL,5,A
P265,3.49064,Cohort A,Male,51,30.41,NORMAL,5,A
P266,3.56064,Cohort A,Female,69,30.44,CHOLESTATIC,5,A
P267,4.28634,Cohort A,Female,66,30.6,NORMAL,5,A
P268,6.46737,Cohort A,Female,70,30.66,NORMAL,5,A
P269,4.0846,Cohort A,Female,47,30.68,CHOLESTATIC,5,A
P270,3.86059,Cohort A,Female,61,30.7,CHOLESTATIC,5,A
P271,5.63705,Cohort A,Female,69,30.83,CHOLESTATIC,5,A
P272,5.38807,Cohort A,Female,54,30.93,CHOLESTATIC,5,A
P273,6.41463,Cohort A,Female,70,30.94,NORMAL,5,A
P274,5.50694,Cohort A,Female,65,31.12,CHOLESTATIC,5,A
P275,3.63186,Cohort A,Female,75,31.17,NORMAL,5,A
P276,5.08252,Cohort A,Male,70,31.23,CHOLESTATIC,5,A
P277,3.68716,Cohort A,Female,66,31.25,CHOLESTATIC,5,A
P278,5.75527,Cohort A,Male,71,31.25,CHOLESTATIC,5,A
P279,4.08119,Cohort A,Female,73,31.37,NORMAL,5,A
P280,3.94371,Cohort A,Female,63,31.38,CHOLESTATIC,5,A
P281,4.85629,Cohort A,Male,67,31.38,CHOLESTATIC,5,A
P282,4.85268,Cohort A,Female,65,31.43,CHOLESTATIC,5,A
P283,4.51039,Cohort A,Female,65,31.45,NORMAL,5,A
P284,5.04766,Cohort A,Female,64,31.52,CHOLESTATIC,5,A
P285,4.952,Cohort A,Female,73,31.52,CHOLESTATIC,7,B
P286,3.09795,Cohort A,Female,59,31.6,CHOLESTATIC,5,A
P287,3.92611,Cohort A,Female,74,31.62,NORMAL,5,A
P288,3.86933,Cohort A,Male,68,31.64,NORMAL,5,A
P289,4.30467,Cohort A,Female,78,31.64,NORMAL,6,A
P290,3.76273,Cohort A,Female,60,31.73,NORMAL,5,A
P291,3.93,Cohort A,Female,56,31.81,CHOLESTATIC,7,B
P292,4.53863,Cohort A,Female,79,31.96,CHOLESTATIC,7,B
P293,3.09609,Cohort A,Female,48,32.07,CHOLESTATIC,5,A
P294,4.06416,Cohort A,Female,54,32.12,NORMAL,5,A
P295,5.0058,Cohort A,Female,71,32.17,CHOLESTATIC,5,A
P296,5.28369,Cohort A,Male,69,32.22,NORMAL,5,A
P297,5.46227,Cohort A,Female,46,32.26,CHOLESTATIC,5,A
P298,5.05148,Cohort A,Female,66,32.38,NORMAL,5,A
P299,3.87264,Cohort A,Female,63,32.41,NORMAL,5,A
P300,3.24908,Cohort A,Female,57,32.43,NORMAL,5,A
P301,3.19935,Cohort A,Female,69,32.44,NORMAL,5,A
P302,6.61233,Cohort A,Female,70,32.55,NORMAL,5,A
P303,4.62665,Cohort A,Female,72,32.58,CHOLESTATIC,5,A
P304,4.49522,Cohort A,Female,65,32.85,NORMAL,5,A
P305,3.99356,Cohort A,Female,64,32.87,CHOLESTATIC,5,A
P306,2.83308,Cohort A,Female,67,33.01,NORMAL,5,A
P307,3.86218,Cohort A,Female,64,33.13,NORMAL,5,A
P308,4.47275,Cohort A,Female,64,33.16,NORMAL,5,A
P309,3.49215,Cohort A,Female,73,33.36,NORMAL,5,A
P310,3.75496,Cohort A,Female,68,33.38,NORMAL,6,A
P311,4.22463,Cohort A,Female,45,33.41,NORMAL,5,A
P312,4.84197,Cohort A,Female,68,33.73,CHOLESTATIC,6,A
P313,3.18636,Cohort A,Female,57,33.74,NORMAL,5,A
P314,3.79235,Cohort A,Female,52,33.76,CHOLESTATIC,5,A
P315,2.97475,Cohort A,Female,61,33.87,NORMAL,5,A
P316,4.23936,Cohort A,Female,70,34.08,NORMAL,7,B
P317,6.77877,Cohort A,Female,50,34.09,CHOLESTATIC,5,A
P318,3.90059,Cohort A,Female,59,34.17,NORMAL,7,B
P319,4.64721,Cohort A,Female,81,34.17,CHOLESTATIC,5,A
P320,3.21594,Cohort A,Female,72,34.38,CHOLESTATIC,5,A
P321,3.79069,Cohort A,Female,61,34.44,NORMAL,5,A
P322,4.56367,Cohort A,Female,78,34.55,NORMAL,6,A
P323,3.9713,Cohort A,Female,59,34.65,NORMAL,5,A
P324,3.8581,Cohort A,Female,70,34.67,CHOLESTATIC,5,A
P325,3.78924,Cohort A,Female,71,34.68,CHOLESTATIC,5,A
P326,4.14279,Cohort A,Female,69,34.69,NORMAL,5,A
P327,4.72426,Cohort A,Female,65,34.71,NORMAL,6,A
P328,3.47313,Cohort A,Female,61,34.78,NORMAL,5,A
P329,4.0756,Cohort A,Female,59,34.96,NORMAL,5,A
P330,3.36789,Cohort A,Female,78,35.2,NORMAL,5,A
P331,4.27035,Cohort A,Female,62,35.21,NORMAL,5,A
P332,3.73367,Cohort A,Male,53,35.22,CHOLESTATIC,7,B
P333,4.46515,Cohort A,Female,59,35.32,CHOLESTATIC,5,A
P334,4.30116,Cohort A,Female,52,35.43,NORMAL,6,A
P335,3.23646,Cohort A,Female,61,35.56,NORMAL,5,A
P336,3.58488,Cohort A,Female,43,36.09,NORMAL,5,A
P337,5.51809,Cohort A,Female,67,36.53,CHOLESTATIC,5,A
P338,3.5381,Cohort A,Female,58,36.61,NORMAL,5,A
P339,3.14426,Cohort A,Female,65,36.7,NORMAL,6,A
P340,4.79761,Cohort A,Female,60,36.79,CHOLESTATIC,6,A
P341,6.02411,Cohort A,Female,76,36.84,NORMAL,5,A
P342,3.1375,Cohort A,Female,60,36.87,NORMAL,5,A
P343,7.1834,Cohort A,Female,47,37.65,NORMAL,5,A
P344,4.10428,Cohort A,Female,57,37.72,NORMAL,5,A
P345,4.31716,Cohort A,Male,62,37.82,NORMAL,5,A
P346,3.33451,Cohort A,Female,51,38.08,NORMAL,6,A
P347,5.27656,Cohort A,Male,80,38.2,NORMAL,5,A
P348,5.36511,Cohort A,Female,51,38.44,NORMAL,5,A
P349,4.59913,Cohort A,Female,72,38.67,NORMAL,5,A
P350,6.74402,Cohort A,Female,64,39.16,CHOLESTATIC,5,A
P351,4.32605,Cohort A,Female,61,39.35,NORMAL,5,A
P352,2.87901,Cohort A,Female,70,39.41,NORMAL,5,A
P353,4.77157,Cohort A,Female,67,39.48,CHOLESTATIC,5,A
P354,4.09584,Cohort A,Female,42,39.75,NORMAL,5,A
P355,4.83687,Cohort A,Female,53,40.08,CHOLESTATIC,5,A
P356,3.76364,Cohort A,Female,50,40.24,NORMAL,5,A
P357,5.88981,Cohort A,Female,70,41.91,NORMAL,5,A
P358,2.95146,Cohort A,Female,62,42.01,NORMAL,5,A
P359,3.9721,Cohort A,Female,52,42.53,CHOLESTATIC,5,A
P360,4.56705,Cohort A,Male,57,42.94,CHOLESTATIC,5,A
P361,7.27853,Cohort A,Female,66,43.63,NORMAL,6,A
P362,3.12,Cohort A,Female,58,43.7,NORMAL,6,A
P363,6.01299,Cohort A,Female,61,44.26,CHOLESTATIC,5,A
P364,4.44944,Cohort A,Female,66,44.35,NORMAL,5,A
P365,4.54787,Cohort A,Female,54,44.38,NORMAL,5,A
P366,4.32159,Cohort A,Female,51,45.14,NORMAL,6,A
P367,5.6514,Cohort A,Female,59,46.45,NORMAL,7,B
P368,5.22188,Cohort A,Female,68,48.48,CHOLESTATIC,5,A
P369,3.56377,Cohort A,Female,51,50.57,CHOLESTATIC,5,A
