# Supplementary material for: FXR inhibition may protect from SARS-CoV-2 infection by reducing ACE2
Source: Nature. 2022 Dec 5;615(7950):134–42. doi: 10.1038/s41586-022-05594-0 (PMC9977684; doi:10.1038/s41586-022-05594-0)
Supplement: Supplementary file 5 — Source Data Fig. 2 [file 41586_2022_5594_MOESM5_ESM.xlsx]

## Sheet: Fig. 2b
Nasal turbinates			Lungs
No UDCA	UDCA		No UDCA	UDCA
0.00323874	0.001221		0.00084636	0.00053396
0.00413868	0.00135909		0.00065824	0.0005548
0.00361546	0.00017039		0.00124748	0.00045056
0.00192834			0.00071376
0.0022805			0.0010329

## Sheet: Fig. 2d
Swabs					Nasal turbinates					Lungs
Vehicle	UDCA	DI vehicle	DI UDCA		Vehicle	UDCA	DI vehicle	DI UDCA		Vehicle	UDCA	DI vehicle	DI UDCA
154307	1	495752	75873.6		1.27852e+07	1	3.17937e+06	1.46982e+07		187480	1	7.32923e+07	8.83095e+07
861427	1				2.40489e+08	1				1.54272e+07	1
422299	1				6.28898e+08	1				1.33029e+08	1
154104	1	25476.3	6530.51		8.91178e+07	1	3.72892e+07	1.48087e+07		2.01371e+08	1	1.03917e+07	1.47357e+07
12525.1	1				121619	1				10182.2	1
248273	1				9.16731e+07	1				1.7756e+08	1
	25239.9		41832.9			1		5.30999e+06			1		2.9815e+06
	328687					476545					1
	129142					2.72077e+08					7.88783e+06

## Sheet: Fig. 2e
Days	Vehicle	UDCA	Directly inoculated
5	1
4	1
4	1
1			1
1			1
5		0
5		0
5		0
5		1
5		1
4		1
4	1
4	1
5	1
1			1
1			1
1			1
1			1
1			1
1			1

## Sheet: Fig. 2f
	Vehicle						UDCA									Directly inoculated
-2	100	100	100	100	100	100	100	100	100	100	100	100	100	100	100	100	100	100	100	100
-1	99.2233	101.124	100.38	100.825	100.517	100.495	101.553	100.489	99.4059	100.099	102.353	101.9	101.309	99.4118	102.045	101.242	100.193	99.1321	99.0884	101.487
0	100.388	101.873	100.38	100.825	101.724	100.99	100.311	100.196	101.188	101.98	100.84	103	100.705	100	102.147	98.5507	100.579	100.096	99.1796	101.763
1	101.65	101.873	100.569	100.722	101.724	100.99	103.106	101.173	101.584	101.98	101.681	101	102.719	100.98	101.329	92.9607	99.9036	101.35	96.4449	96.2656
2	101.748	103.277	102.562	102.474	102.931	101.089	103.313	99.4135	101.782	102.079	101.681	101.5	100.504	99.902	100.614	90.8903	98.5535	97.2035	95.4421	95.2282
3	101.942	103.933	103.416	100.722	102.586	100.99	103.83	99.9022	102.97	101.98	102.521	101	100.504	100	98.9775	89.441	95.5641	95.5641	92.1604	92.8423
4	101.942	102.996	100.949	98.2474	102.759	97.1287	105.28	101.369	104.653	103.663	102.941	101	101.41	100	100.614	91.0973	93.8284	94.3105	89.2434	93.5685

## Sheet: Fig. 2g
Vehicle	UDCA
-4.12475	1.5519
-0.1675	1.2397
-3.91773	-0.49261
-2.16022	0.9018
-0.09921	0.0981
-1.72764	0
	1.90381
	1.96657
	2.82101
