# Supplementary material for: FXR inhibition may protect from SARS-CoV-2 infection by reducing ACE2
Source: Nature. 2022 Dec 5;615(7950):134–42. doi: 10.1038/s41586-022-05594-0 (PMC9977684; doi:10.1038/s41586-022-05594-0)
Supplement: Supplementary file 6 — Source Data Extended Data Fig. 7 [file 41586_2022_5594_MOESM6_ESM.xlsx]

## Sheet: ED Fig. 7b
Lung			Gallbladder			Intestine
No UDCA	UDCA		No UDCA	UDCA		No UDCA	UDCA
0.0141939	0.001214		0.00291959	0.00102923		0.0795764	0.0105958
0.0151935	0.00070497		0.00203971	0.00132929		0.0837555	0.015728
0.0100324	0.00335243		0.00232265	0.00162329		0.0604169	0.0328587
0.0147688	0.0112132		0.00249417	0.00186986		0.0459962	0.0287563

## Sheet: ED Fig. 7d
Gallbladder			Intestine
No UDCA	UDCA		No UDCA	UDCA
0.00409749	0.00113453		0.0289868	0.0156038
0.00301262	0.00093187		0.0190155	0.00851826
0.00333333	0.00202108		0.0356493	0.0136984
0.00218674			0.0375039
0.00268195			0.0198228
