# Supplementary material for: FXR inhibition may protect from SARS-CoV-2 infection by reducing ACE2
Source: Nature. 2022 Dec 5;615(7950):134–42. doi: 10.1038/s41586-022-05594-0 (PMC9977684; doi:10.1038/s41586-022-05594-0)
Supplement: Supplementary file 7 — Source Data Extended Data Fig. 8 [file 41586_2022_5594_MOESM7_ESM.xlsx]

## Sheet: ED Fig. 8a
0	4	7
0.001	839.94	9407.78
0	0.001	4004.26
0.001	799.2	7479.7
0	16182.7	4920.72
0.001	1985.87	10772.1
0	13970.4	7180.88

## Sheet: ED Fig. 8b
Vehicle	UDCA	DI vehicle	DI UDCA
50000	1
8000	1
60000	1	30000	90000
	1
	1
	16000	40000	13000
